# Supplementary material for: Applying Bayesian Belief Networks to Assess Alpine Grassland Degradation Risks: A Case Study in Northwest Sichuan, China
Source: Front Plant Sci. 2021 Nov 4;12:773759. doi: 10.3389/fpls.2021.773759 (PMC8600186; doi:10.3389/fpls.2021.773759)
Supplement: Supplementary file 1 [file Data_Sheet_1.ZIP]

Archive with 92 entries (91 files):
- data/data/
- data/data/clay_clip.tfw
- data/data/clay_clip.tif
- data/data/clay_clip.tif.aux.xml
- data/data/clay_clip.tif.vat.dbf
- data/data/clay_clip.tif.xml
- data/data/DD_DC.tfw
- data/data/DD_DC.tif
- data/data/DD_DC.tif.aux.xml
- data/data/DD_DC.tif.ovr
- data/data/DD_DC.tif.xml
- data/data/DEM_pro_clip.tfw
- data/data/DEM_pro_clip.tif
- data/data/DEM_pro_clip.tif.aux.xml
- data/data/DEM_pro_clip.tif.vat.dbf
- data/data/DEM_pro_clip.tif.xml
- data/data/DR.tfw
- data/data/DR.tif
- data/data/DR.tif.aux.xml
- data/data/DR.tif.ovr
- data/data/DR.tif.xml
- data/data/DW.tfw
- data/data/DW.tif
- data/data/DW.tif.aux.xml
- data/data/DW.tif.ovr
- data/data/DW.tif.xml
- data/data/ETm_pro_clip.tfw
- data/data/ETm_pro_clip.tif
- data/data/ETm_pro_clip.tif.aux.xml
- data/data/ETm_pro_clip.tif.xml
- data/data/ETs_pro_clip.tfw
- data/data/ETs_pro_clip.tif
- data/data/ETs_pro_clip.tif.aux.xml
- data/data/ETs_pro_clip.tif.xml
- data/data/Livestock.tfw
- data/data/Livestock.tif
- data/data/Livestock.tif.aux.xml
- data/data/Livestock.tif.ovr
- data/data/Livestock.tif.xml
- data/data/ndvim_pro_clip.tfw
- data/data/ndvim_pro_clip.tif
- data/data/ndvim_pro_clip.tif.aux.xml
- data/data/ndvim_pro_clip.tif.xml
- data/data/ndvis_pro_clip_rec.tfw
- data/data/ndvis_pro_clip_rec.tif
- data/data/ndvis_pro_clip_rec.tif.aux.xml
- data/data/ndvis_pro_clip_rec.tif.vat.dbf
- data/data/ndvis_pro_clip_rec.tif.vat.dbf.DESKTOP-I84DDSP.24204.7380.sr.lock
- data/data/ndvis_pro_clip_rec.tif.xml
- data/data/NTLm_pro_clip.tfw
- data/data/NTLm_pro_clip.tif
- data/data/NTLm_pro_clip.tif.aux.xml
- data/data/NTLm_pro_clip.tif.xml
- data/data/NTLs_pro_clip.tfw
- data/data/NTLs_pro_clip.tif
- data/data/NTLs_pro_clip.tif.aux.xml
- data/data/NTLs_pro_clip.tif.xml
- data/data/Pm_pro.tfw
- data/data/Pm_pro.tif
- data/data/Pm_pro.tif.aux.xml
- data/data/Pm_pro.tif.ovr
- data/data/Ps_pro_clip.tfw
- data/data/Ps_pro_clip.tif
- data/data/Ps_pro_clip.tif.aux.xml
- data/data/Ps_pro_clip.tif.xml
- data/data/sand_clip.tfw
- data/data/sand_clip.tif
- data/data/sand_clip.tif.aux.xml
- data/data/sand_clip.tif.vat.dbf
- data/data/sand_clip.tif.xml
- data/data/SE.tfw
- data/data/SE.tif
- data/data/SE.tif.aux.xml
- data/data/SE.tif.vat.dbf
- data/data/SE.tif.xml
- data/data/silt_clip.tfw
- data/data/silt_clip.tif
- data/data/silt_clip.tif.aux.xml
- data/data/silt_clip.tif.vat.dbf
- data/data/silt_clip.tif.xml
- data/data/slope_pro_clip.tfw
- data/data/slope_pro_clip.tif
- data/data/slope_pro_clip.tif.aux.xml
- data/data/slope_pro_clip.tif.xml
- data/data/Tm_pro_clip.tfw
- data/data/Tm_pro_clip.tif
- data/data/Tm_pro_clip.tif.aux.xml
- data/data/Tm_pro_clip.tif.xml
- data/data/Ts_pro_clip.tfw
- data/data/Ts_pro_clip.tif
- data/data/Ts_pro_clip.tif.aux.xml
- data/data/Ts_pro_clip.tif.xml
