# Supplementary material for: Applying Bayesian Belief Networks to Assess Alpine Grassland Degradation Risks: A Case Study in Northwest Sichuan, China
Source: Front Plant Sci. 2021 Nov 4;12:773759. doi: 10.3389/fpls.2021.773759 (PMC8600186; doi:10.3389/fpls.2021.773759)
Supplement: Supplementary file 1 [file Data_Sheet_1.ZIP › data/data/DD_DC.tif.aux.xml]

<PAMDataset>
  <PAMRasterBand band="1">
    <Histograms>
      <HistItem>
        <HistMin>102.913901093</HistMin>
        <HistMax>134423.823327</HistMax>
        <BucketCount>256</BucketCount>
        <IncludeOutOfRange>1</IncludeOutOfRange>
        <Approximate>0</Approximate>
        <HistCounts>10|31|57|79|100|121|157|152|185|200|251|260|268|273|293|342|370|379|427|415|436|472|508|518|544|577|548|591|593|686|693|703|729|773|783|819|830|841|896|878|907|872|969|930|978|957|1087|985|1063|1044|1143|1083|1180|1148|1162|1147|1156|1189|1200|1295|1252|1346|1296|1345|1310|1351|1372|1412|1334|1430|1372|1427|1433|1436|1400|1464|1469|1423|1436|1408|1504|1436|1463|1471|1477|1440|1490|1484|1435|1388|1451|1378|1354|1357|1366|1430|1296|1398|1297|1376|1332|1344|1319|1341|1268|1298|1242|1305|1233|1217|1192|1202|1104|1097|1090|1001|997|959|936|876|897|789|843|777|753|725|738|718|730|727|707|694|689|624|618|625|560|529|546|524|464|501|443|460|447|449|400|385|374|380|330|359|314|291|297|285|282|247|217|215|206|219|204|214|195|199|153|189|177|171|168|151|160|158|160|126|150|144|135|136|130|128|126|109|121|113|117|97|108|88|113|110|103|103|90|89|107|86|92|89|95|106|99|112|96|105|95|109|106|99|90|99|107|110|102|122|100|116|115|102|95|97|95|106|103|110|110|100|103|97|102|76|68|81|67|72|78|65|66|68|62|53|52|38|58|51|53|39|27|24|15|20|7|4|3|1</HistCounts>
      </HistItem>
    </Histograms>
  </PAMRasterBand>
</PAMDataset>
