# Supplementary material for: Applying Bayesian Belief Networks to Assess Alpine Grassland Degradation Risks: A Case Study in Northwest Sichuan, China
Source: Front Plant Sci. 2021 Nov 4;12:773759. doi: 10.3389/fpls.2021.773759 (PMC8600186; doi:10.3389/fpls.2021.773759)
Supplement: Supplementary file 1 [file Data_Sheet_1.ZIP › data/data/DR.tif.aux.xml]

<PAMDataset>
  <PAMRasterBand band="1">
    <Histograms>
      <HistItem>
        <HistMin>0.0207802966227</HistMin>
        <HistMax>36001.4023619</HistMax>
        <BucketCount>256</BucketCount>
        <IncludeOutOfRange>1</IncludeOutOfRange>
        <Approximate>0</Approximate>
        <HistCounts>10009|9314|8710|8339|7815|7513|7155|6834|6327|5845|5452|5080|4609|4308|3995|3570|3382|3062|2748|2658|2181|2130|1938|1803|1636|1438|1318|1226|1146|1041|950|903|813|746|689|664|564|609|509|449|438|420|348|382|335|284|260|284|239|209|220|196|176|164|170|169|132|154|128|113|108|103|104|87|93|103|94|61|75|60|75|71|52|56|50|44|62|47|62|51|63|39|50|48|45|43|41|42|38|42|40|48|46|51|31|30|50|42|34|36|35|39|39|31|27|35|47|33|32|35|22|48|34|33|23|27|32|30|32|32|26|41|23|22|27|29|29|32|35|26|23|40|27|35|26|22|24|29|31|24|34|31|25|25|23|17|23|32|25|22|29|18|21|25|30|18|27|27|19|21|26|18|28|18|21|18|22|21|30|26|20|19|21|16|20|33|21|21|30|14|15|24|25|21|19|16|13|14|16|25|12|21|14|16|12|14|20|26|19|7|15|13|14|11|25|9|13|17|11|13|10|14|12|9|10|6|15|13|8|10|6|7|8|8|4|3|3|8|3|5|3|1|4|5|3|3|4|0|1|2|3|2|1|1|0|2|2|1|0|1|1|0|0|0|0|1</HistCounts>
      </HistItem>
    </Histograms>
  </PAMRasterBand>
</PAMDataset>
