# Supplementary material for: Applying Bayesian Belief Networks to Assess Alpine Grassland Degradation Risks: A Case Study in Northwest Sichuan, China
Source: Front Plant Sci. 2021 Nov 4;12:773759. doi: 10.3389/fpls.2021.773759 (PMC8600186; doi:10.3389/fpls.2021.773759)
Supplement: Supplementary file 1 [file Data_Sheet_1.ZIP › data/data/DW.tif.aux.xml]

<PAMDataset>
  <PAMRasterBand band="1">
    <Histograms>
      <HistItem>
        <HistMin>0.917826884741</HistMin>
        <HistMax>191838.406601</HistMax>
        <BucketCount>256</BucketCount>
        <IncludeOutOfRange>1</IncludeOutOfRange>
        <Approximate>0</Approximate>
        <HistCounts>1146|1245|1196|1120|1036|979|948|1007|1012|1014|1014|962|1022|1018|1008|1049|1136|1095|1075|1079|1074|1089|1104|1105|1102|1145|1116|1091|1120|1120|1097|1089|1143|1113|1094|1108|1153|1170|1098|1162|1152|1152|1148|1122|1132|1139|1128|1076|1096|1088|1012|1002|980|996|966|955|982|952|950|960|965|981|935|939|994|934|959|973|952|950|911|952|924|947|927|954|986|995|934|975|988|968|955|986|986|970|950|950|1004|956|958|1001|967|1000|889|913|884|843|805|839|814|851|750|767|762|726|693|704|685|657|651|640|642|625|631|625|610|621|603|594|624|628|604|579|598|590|581|575|567|548|525|534|526|533|497|513|510|519|454|489|449|436|405|413|413|381|361|334|316|318|305|310|326|311|314|313|303|298|271|270|273|294|276|260|281|283|262|227|258|257|263|279|257|266|239|233|253|270|253|241|241|272|235|233|250|245|258|250|269|280|263|258|265|275|238|246|240|221|225|216|207|212|203|204|193|205|206|178|180|188|172|181|170|157|150|132|143|138|130|124|141|111|104|98|100|85|100|81|74|82|75|71|64|60|57|61|62|55|54|55|45|40|43|43|39|30|23|27|22|14|12|13|11|11|6|1</HistCounts>
      </HistItem>
    </Histograms>
  </PAMRasterBand>
</PAMDataset>
