# Supplementary material for: Applying Bayesian Belief Networks to Assess Alpine Grassland Degradation Risks: A Case Study in Northwest Sichuan, China
Source: Front Plant Sci. 2021 Nov 4;12:773759. doi: 10.3389/fpls.2021.773759 (PMC8600186; doi:10.3389/fpls.2021.773759)
Supplement: Supplementary file 1 [file Data_Sheet_1.ZIP › data/data/ETm_pro_clip.tif.aux.xml]

<PAMDataset>
  <PAMRasterBand band="1">
    <Histograms>
      <HistItem>
        <HistMin>104.5999984741211</HistMin>
        <HistMax>1277.785766601563</HistMax>
        <BucketCount>256</BucketCount>
        <IncludeOutOfRange>1</IncludeOutOfRange>
        <Approximate>0</Approximate>
        <HistCounts>1|0|0|0|0|0|0|0|0|0|1|1|2|0|3|2|2|1|1|2|0|4|0|1|0|4|4|2|3|6|3|6|5|7|3|9|4|6|10|11|12|5|10|10|11|10|16|10|23|14|22|13|25|37|27|31|35|35|38|52|53|58|57|70|85|82|84|124|136|169|164|239|237|295|331|361|370|398|440|542|559|550|609|688|699|795|779|798|829|916|928|1003|1012|1094|1162|1240|1240|1392|1379|1449|1544|1574|1632|1786|1829|1913|1932|2056|2125|2255|2260|2302|2486|2433|2461|2484|2555|2737|2730|2817|2762|2798|2875|2824|2824|2925|2954|2962|3004|2997|3155|3078|3106|3043|3071|3238|3186|3281|3222|3364|3374|3407|3319|3402|3341|3308|3357|3203|3188|3072|2802|2707|2591|2347|2232|2240|2100|1998|1970|1760|1696|1630|1565|1547|1345|1315|1340|1277|1244|1155|1155|1115|1083|1028|1000|982|958|866|898|902|860|848|750|793|778|785|721|679|637|660|639|599|559|628|557|515|554|511|539|490|474|478|449|437|439|445|402|391|399|417|376|326|368|333|352|345|325|261|269|252|270|246|219|210|175|198|173|181|176|161|177|164|131|122|112|104|105|113|94|53|71|50|45|63|37|52|47|45|33|29|14|5|5|1|1|1</HistCounts>
      </HistItem>
    </Histograms>
  </PAMRasterBand>
</PAMDataset>
