# Supplementary material for: Applying Bayesian Belief Networks to Assess Alpine Grassland Degradation Risks: A Case Study in Northwest Sichuan, China
Source: Front Plant Sci. 2021 Nov 4;12:773759. doi: 10.3389/fpls.2021.773759 (PMC8600186; doi:10.3389/fpls.2021.773759)
Supplement: Supplementary file 1 [file Data_Sheet_1.ZIP › data/data/ETs_pro_clip.tif.aux.xml]

<PAMDataset>
  <PAMRasterBand band="1">
    <Histograms>
      <HistItem>
        <HistMin>-3.571428571428572</HistMin>
        <HistMax>1.444444444444444</HistMax>
        <BucketCount>256</BucketCount>
        <IncludeOutOfRange>1</IncludeOutOfRange>
        <Approximate>0</Approximate>
        <HistCounts>4|0|0|3|0|0|0|6|7|0|0|0|2|28|41|0|16|16|98|0|0|118|105|25|171|0|0|0|0|1980|0|0|0|46|512|1039|296|41|49|254|538|2012|0|714|153|0|1167|25|1581|557|0|1503|11|0|3824|0|0|904|500|815|0|3247|0|2184|305|392|10|4290|1601|1415|24|459|542|3497|2604|309|0|0|0|0|16730|0|0|0|48|3592|3116|847|1307|51|2081|3346|5800|0|830|525|0|5828|55|2073|2648|2|3484|153|0|6948|0|173|2097|970|2714|170|1637|0|4664|716|443|67|3413|2215|0|2268|693|708|923|1895|351|505|0|0|0|10824|0|0|0|1014|1602|653|295|1091|148|2015|1252|672|2523|358|831|0|2329|150|1196|2067|63|1366|1067|0|4330|0|753|1352|334|1622|1150|715|0|3115|1455|449|276|3496|3267|0|1332|386|1445|774|1764|585|823|0|0|0|16887|0|0|0|623|2158|1511|109|1008|33|1745|1408|345|3713|156|656|0|3135|87|1302|811|0|730|227|0|2707|0|107|639|22|388|124|631|0|1639|149|113|52|663|301|0|124|26|75|88|172|84|69|0|0|0|522|0|0|0|22|57|0|0|33|0|11|39|27|2|0|9|28|32|0|1|2|0|11</HistCounts>
      </HistItem>
    </Histograms>
  </PAMRasterBand>
</PAMDataset>
