# Supplementary material for: Applying Bayesian Belief Networks to Assess Alpine Grassland Degradation Risks: A Case Study in Northwest Sichuan, China
Source: Front Plant Sci. 2021 Nov 4;12:773759. doi: 10.3389/fpls.2021.773759 (PMC8600186; doi:10.3389/fpls.2021.773759)
Supplement: Supplementary file 1 [file Data_Sheet_1.ZIP › data/data/Livestock.tfw]

1000.0000000000
0.0000000000
0.0000000000
-1000.0000000000
-745357.0980670963
3683620.8889188748
