# Supplementary material for: Applying Bayesian Belief Networks to Assess Alpine Grassland Degradation Risks: A Case Study in Northwest Sichuan, China
Source: Front Plant Sci. 2021 Nov 4;12:773759. doi: 10.3389/fpls.2021.773759 (PMC8600186; doi:10.3389/fpls.2021.773759)
Supplement: Supplementary file 1 [file Data_Sheet_1.ZIP › data/data/Livestock.tif.aux.xml]

<PAMDataset>
  <PAMRasterBand band="1">
    <Histograms>
      <HistItem>
        <HistMin>59694.925</HistMin>
        <HistMax>762364.6666999999</HistMax>
        <BucketCount>256</BucketCount>
        <IncludeOutOfRange>1</IncludeOutOfRange>
        <Approximate>0</Approximate>
        <HistCounts>4246|1491|0|901|0|0|0|0|0|3466|0|0|0|0|0|0|4360|0|4410|0|0|0|0|4701|0|0|0|0|0|0|2764|3515|0|0|0|0|3136|0|0|7637|0|0|0|3713|0|0|0|0|0|0|0|0|0|0|0|0|8017|0|0|6745|0|5749|0|5976|0|0|0|0|0|0|0|4719|0|0|0|0|0|0|0|4858|0|0|0|0|0|0|6482|0|0|0|0|0|0|0|0|0|0|0|0|0|0|0|0|0|0|0|0|0|0|0|0|0|0|0|0|9206|0|0|0|0|0|0|0|0|0|0|0|0|6822|0|0|0|0|0|6039|0|0|0|0|0|0|0|0|0|0|0|0|0|0|0|0|18138|0|0|0|0|0|0|0|0|0|0|0|0|0|0|0|0|0|0|0|0|0|0|0|0|6912|0|0|0|0|0|0|0|0|0|7818|0|0|0|0|0|0|0|0|0|0|0|0|0|0|0|0|0|0|0|0|0|0|0|0|0|0|0|0|0|0|0|0|0|0|0|0|0|0|0|0|0|0|0|0|0|0|0|0|0|0|0|0|0|0|0|0|0|0|0|0|0|0|0|0|0|0|0|0|7347</HistCounts>
      </HistItem>
    </Histograms>
  </PAMRasterBand>
</PAMDataset>
