# Supplementary material for: Applying Bayesian Belief Networks to Assess Alpine Grassland Degradation Risks: A Case Study in Northwest Sichuan, China
Source: Front Plant Sci. 2021 Nov 4;12:773759. doi: 10.3389/fpls.2021.773759 (PMC8600186; doi:10.3389/fpls.2021.773759)
Supplement: Supplementary file 1 [file Data_Sheet_1.ZIP › data/data/Livestock.tif.xml]

<?xml version="1.0" encoding="UTF-8"?>
<metadata xml:lang="zh"><Esri><CreaDate>20210901</CreaDate><CreaTime>15340500</CreaTime><ArcGISFormat>1.0</ArcGISFormat><SyncOnce>TRUE</SyncOnce><DataProperties><lineage><Process ToolSource="g:\arcgis\desktop10.6\ArcToolbox\Toolboxes\Conversion Tools.tbx\PointToRaster" Date="20210901" Time="153405">PointToRaster 畜牧数量 M_livestoc D:\paper3\提取值\Livestock.tif MOST_FREQUENT NONE 1000</Process></lineage></DataProperties></Esri></metadata>
