# Supplementary material for: Applying Bayesian Belief Networks to Assess Alpine Grassland Degradation Risks: A Case Study in Northwest Sichuan, China
Source: Front Plant Sci. 2021 Nov 4;12:773759. doi: 10.3389/fpls.2021.773759 (PMC8600186; doi:10.3389/fpls.2021.773759)
Supplement: Supplementary file 1 [file Data_Sheet_1.ZIP › data/data/ndvim_pro_clip.tif.aux.xml]

<PAMDataset>
  <PAMRasterBand band="1">
    <Histograms>
      <HistItem>
        <HistMin>0.05314285680651665</HistMin>
        <HistMax>0.8888571262359619</HistMax>
        <BucketCount>256</BucketCount>
        <IncludeOutOfRange>1</IncludeOutOfRange>
        <Approximate>0</Approximate>
        <HistCounts>3|3|5|6|7|19|20|21|28|41|40|49|44|34|41|40|60|43|53|44|48|49|54|51|37|49|43|41|30|37|39|38|34|39|34|51|50|61|38|47|35|46|51|41|57|48|55|41|51|50|64|46|59|54|69|48|59|60|67|92|65|73|70|75|100|70|78|75|97|92|85|61|80|85|103|110|85|121|119|120|111|126|132|126|106|123|155|117|138|161|144|169|143|172|150|145|181|182|190|157|209|183|188|213|169|228|240|197|222|227|251|223|237|210|211|258|286|295|279|322|300|317|347|353|310|312|378|336|342|406|380|416|395|408|353|391|449|392|481|406|515|443|421|506|446|511|533|520|514|516|584|533|600|494|620|613|565|647|662|728|672|619|731|728|787|678|863|743|839|961|892|896|898|970|926|913|1021|1015|1054|1000|1158|1103|1199|1317|1189|1338|1269|1442|1324|1422|1511|1459|1640|1590|1781|1677|1711|1995|1843|2157|2014|2217|2078|2170|2411|2310|2548|2428|2571|2883|2727|3073|2935|3262|3124|3228|3523|3231|3601|3449|3840|3625|3553|4056|3939|4267|4021|4455|4187|4149|4627|4385|4692|4322|4644|4143|4117|4419|3751|3806|3146|3047|2370|2040|1751|1247|936|618|401|296|166|117|51|24|6|3</HistCounts>
      </HistItem>
    </Histograms>
  </PAMRasterBand>
</PAMDataset>
