# Supplementary material for: Applying Bayesian Belief Networks to Assess Alpine Grassland Degradation Risks: A Case Study in Northwest Sichuan, China
Source: Front Plant Sci. 2021 Nov 4;12:773759. doi: 10.3389/fpls.2021.773759 (PMC8600186; doi:10.3389/fpls.2021.773759)
Supplement: Supplementary file 1 [file Data_Sheet_1.ZIP › data/data/NTLs_pro_clip.tif.aux.xml]

<PAMDataset>
  <PAMRasterBand band="1">
    <Histograms>
      <HistItem>
        <HistMin>-0.6707268555959065</HistMin>
        <HistMax>4.102262687683106</HistMax>
        <BucketCount>256</BucketCount>
        <IncludeOutOfRange>1</IncludeOutOfRange>
        <Approximate>0</Approximate>
        <HistCounts>1|0|0|1|0|0|0|0|0|1|0|0|0|0|0|0|0|0|0|0|0|1|0|1|1|2|1|0|0|4|1|0|4|2|3|232313|8|6|5|7|6|10|22|25|24|20|15|7|15|14|13|11|10|6|2|5|5|6|4|5|7|4|9|1|1|5|3|4|3|1|5|1|2|1|2|1|3|1|0|1|1|3|0|1|1|0|2|0|2|1|1|1|0|0|1|0|0|0|0|1|0|2|0|0|0|2|0|1|1|0|0|0|0|0|1|1|0|0|1|1|0|1|1|0|0|0|0|0|0|1|1|0|0|0|0|0|1|0|0|0|0|0|0|0|0|0|1|0|0|0|0|0|0|0|0|0|0|0|0|0|0|0|0|0|0|0|0|0|0|0|0|0|0|0|1|0|0|0|0|0|0|0|0|0|0|0|0|0|0|0|0|0|0|0|0|0|0|0|1|0|0|0|0|0|1|0|0|0|0|0|0|0|0|0|0|0|0|0|0|0|0|0|0|0|0|0|0|0|0|0|0|0|0|0|0|0|0|0|0|0|0|0|0|0|0|0|0|0|0|0|0|0|0|0|0|2</HistCounts>
      </HistItem>
    </Histograms>
  </PAMRasterBand>
</PAMDataset>
