# Supplementary material for: Applying Bayesian Belief Networks to Assess Alpine Grassland Degradation Risks: A Case Study in Northwest Sichuan, China
Source: Front Plant Sci. 2021 Nov 4;12:773759. doi: 10.3389/fpls.2021.773759 (PMC8600186; doi:10.3389/fpls.2021.773759)
Supplement: Supplementary file 1 [file Data_Sheet_1.ZIP › data/data/Pm_pro.tif.aux.xml]

<PAMDataset>
  <Metadata>
    <MDI key="DataType">Generic</MDI>
  </Metadata>
  <PAMRasterBand band="1">
    <Histograms>
      <HistItem>
        <HistMin>495.1538391113281</HistMin>
        <HistMax>1065.923095703125</HistMax>
        <BucketCount>256</BucketCount>
        <IncludeOutOfRange>1</IncludeOutOfRange>
        <Approximate>0</Approximate>
        <HistCounts>11|28|39|64|65|61|62|74|71|64|79|93|97|138|181|228|251|316|333|410|479|458|523|683|733|777|952|989|1058|1112|1248|1367|1426|1447|1579|1637|1784|1842|1804|1819|1909|2093|2095|2131|2096|2169|2189|2233|2245|2189|2158|2237|2236|2229|2294|2370|2314|2264|2200|2142|2266|2338|2238|2299|2282|2224|2170|2049|2033|2002|1950|2057|1955|1940|2045|2177|2383|2485|2614|2586|2517|2552|2455|2325|2332|2261|2288|2114|2200|2149|2105|2045|2205|2184|2246|2258|2310|2274|2435|2450|2461|2648|2825|2713|2653|2530|2384|2434|2306|2139|1951|1842|1806|1607|1560|1623|1625|1611|1506|1537|1417|1319|1269|1069|971|953|908|933|873|857|838|831|915|831|830|820|788|725|719|697|724|665|664|569|581|546|523|483|476|418|415|371|303|372|320|329|331|259|263|258|212|188|177|183|149|140|128|107|125|103|89|76|83|85|62|75|73|75|65|52|57|58|66|68|60|63|58|58|50|28|20|33|22|18|21|17|10|14|15|21|17|16|15|13|18|18|17|15|16|18|10|16|8|13|7|16|15|8|3|10|12|5|12|7|16|9|10|7|10|8|11|5|4|9|6|3|10|5|5|7|5|5|10|10|3|4|5|5|7|7|6|6|2|3|0|1</HistCounts>
      </HistItem>
    </Histograms>
    <Metadata>
      <MDI key="RepresentationType">ATHEMATIC</MDI>
      <MDI key="STATISTICS_COVARIANCES">5955.933806289368</MDI>
      <MDI key="STATISTICS_EXCLUDEDVALUES"></MDI>
      <MDI key="STATISTICS_MAXIMUM">1065.9230957031</MDI>
      <MDI key="STATISTICS_MEAN">678.73967942424</MDI>
      <MDI key="STATISTICS_MINIMUM">495.15383911133</MDI>
      <MDI key="STATISTICS_SKIPFACTORX">1</MDI>
      <MDI key="STATISTICS_SKIPFACTORY">1</MDI>
      <MDI key="STATISTICS_STDDEV">77.174696671185</MDI>
    </Metadata>
  </PAMRasterBand>
</PAMDataset>
