# Supplementary material for: Applying Bayesian Belief Networks to Assess Alpine Grassland Degradation Risks: A Case Study in Northwest Sichuan, China
Source: Front Plant Sci. 2021 Nov 4;12:773759. doi: 10.3389/fpls.2021.773759 (PMC8600186; doi:10.3389/fpls.2021.773759)
Supplement: Supplementary file 1 [file Data_Sheet_1.ZIP › data/data/Ps_pro_clip.tif.aux.xml]

<PAMDataset>
  <PAMRasterBand band="1">
    <Histograms>
      <HistItem>
        <HistMin>-7.5</HistMin>
        <HistMax>10.51388888888889</HistMax>
        <BucketCount>256</BucketCount>
        <IncludeOutOfRange>1</IncludeOutOfRange>
        <Approximate>0</Approximate>
        <HistCounts>1|0|0|0|1|0|1|7|0|4|6|3|6|4|4|4|5|4|4|8|8|6|3|9|19|15|16|18|19|12|12|16|15|7|13|10|11|9|5|13|8|9|13|16|13|28|30|24|28|39|30|19|45|28|40|61|60|69|118|148|222|228|337|510|345|491|611|553|807|796|575|881|869|955|1278|1256|1686|1112|1766|1867|1570|1806|1729|1605|1872|1862|1424|1854|1805|1486|2184|1614|2033|1832|1797|2252|1736|1771|2209|2081|2403|2259|1945|2871|2405|2815|2842|2264|3403|2586|2949|2987|2712|2462|2551|2458|2673|3027|2506|3403|3819|2743|2920|2920|3035|2649|2754|2833|1939|2225|1975|1826|1717|1612|971|1927|1557|1429|1356|1665|1510|1228|1714|1708|1463|1468|1679|1378|1664|1842|2073|1403|1803|1911|1706|2020|2056|2072|2112|1934|1461|1659|1527|1383|1361|1313|1348|806|935|881|939|949|997|805|873|722|648|696|548|489|596|540|542|496|533|546|495|509|518|579|635|629|485|512|495|518|437|495|606|384|460|477|490|482|440|473|697|527|528|556|468|548|478|399|458|435|421|461|414|410|493|352|425|371|320|338|329|317|267|207|251|161|156|167|148|117|132|98|125|59|85|66|54|46|35|34|27|12|13|8|6|7|2|5|2|3</HistCounts>
      </HistItem>
    </Histograms>
  </PAMRasterBand>
</PAMDataset>
