# Supplementary material for: Applying Bayesian Belief Networks to Assess Alpine Grassland Degradation Risks: A Case Study in Northwest Sichuan, China
Source: Front Plant Sci. 2021 Nov 4;12:773759. doi: 10.3389/fpls.2021.773759 (PMC8600186; doi:10.3389/fpls.2021.773759)
Supplement: Supplementary file 1 [file Data_Sheet_1.ZIP › data/data/silt_clip.tif.xml]

<?xml version="1.0" encoding="UTF-8"?>
<metadata xml:lang="zh"><Esri><CreaDate>20210910</CreaDate><CreaTime>16415700</CreaTime><ArcGISFormat>1.0</ArcGISFormat><SyncOnce>TRUE</SyncOnce><DataProperties><lineage><Process ToolSource="g:\arcgis\desktop10.6\ArcToolbox\Toolboxes\Spatial Analyst Tools.tbx\ExtractByMask" Date="20210910" Time="112428">ExtractByMask silt_pro.tif 边界 D:\paper3\数据\soil_clip\silt_clip.tif</Process></lineage><itemProps><itemLocation><linkage Sync="TRUE">file://\\DESKTOP-I84DDSP\D$\paper3\data\提取值\silt_clip.tif</linkage><protocol Sync="TRUE">Local Area Network</protocol></itemLocation></itemProps><copyHistory><copy source="D:\paper3\数据\soil_clip\silt_clip.tif" dest="\\DESKTOP-I84DDSP\D$\paper3\data\提取值\silt_clip.tif" date="20210910" time="16415700"></copy></copyHistory></DataProperties></Esri></metadata>
