# Supplementary material for: Applying Bayesian Belief Networks to Assess Alpine Grassland Degradation Risks: A Case Study in Northwest Sichuan, China
Source: Front Plant Sci. 2021 Nov 4;12:773759. doi: 10.3389/fpls.2021.773759 (PMC8600186; doi:10.3389/fpls.2021.773759)
Supplement: Supplementary file 1 [file Data_Sheet_1.ZIP › data/data/slope_pro_clip.tif.aux.xml]

<PAMDataset>
  <PAMRasterBand band="1">
    <Histograms>
      <HistItem>
        <HistMin>0</HistMin>
        <HistMax>51.4953498840332</HistMax>
        <BucketCount>256</BucketCount>
        <IncludeOutOfRange>1</IncludeOutOfRange>
        <Approximate>0</Approximate>
        <HistCounts>1564|1218|1162|1314|1336|1535|1549|1699|1659|1746|1826|1826|1898|2000|2100|2133|2192|2270|2246|2152|2327|2247|2309|2349|2357|2348|2342|2393|2347|2230|2344|2446|2384|2332|2338|2337|2225|2290|2336|2268|2268|2183|2124|2138|2177|2127|2137|2062|2157|2072|2018|2081|2096|1997|1941|2002|1981|1896|1934|1925|1862|1836|1850|1825|1812|1736|1729|1686|1720|1705|1651|1736|1614|1604|1631|1630|1508|1551|1548|1540|1472|1527|1506|1479|1437|1388|1413|1372|1304|1335|1310|1265|1321|1357|1270|1262|1283|1186|1152|1191|1151|1203|1145|1171|1103|1072|1044|1087|1068|1020|958|1012|965|962|940|922|873|938|864|861|840|815|837|754|766|709|784|696|721|676|673|677|647|621|609|607|538|600|558|550|527|454|473|481|445|439|467|406|415|411|379|377|368|364|325|346|339|345|295|322|298|263|283|260|256|252|231|227|215|223|223|174|188|189|161|151|162|150|151|153|139|144|121|116|123|112|95|85|113|92|84|74|78|96|68|68|55|62|70|66|41|47|41|52|36|41|37|39|36|25|25|29|21|16|19|18|10|11|17|13|19|10|6|7|5|5|4|8|6|5|6|2|5|8|2|1|3|2|2|5|1|3|0|1|1|2|0|1|0|0|1|1|1|0|0|1</HistCounts>
      </HistItem>
    </Histograms>
  </PAMRasterBand>
</PAMDataset>
