# Supplementary material for: Applying Bayesian Belief Networks to Assess Alpine Grassland Degradation Risks: A Case Study in Northwest Sichuan, China
Source: Front Plant Sci. 2021 Nov 4;12:773759. doi: 10.3389/fpls.2021.773759 (PMC8600186; doi:10.3389/fpls.2021.773759)
Supplement: Supplementary file 1 [file Data_Sheet_1.ZIP › data/data/Tm_pro_clip.tif.aux.xml]

<PAMDataset>
  <PAMRasterBand band="1">
    <Histograms>
      <HistItem>
        <HistMin>-11.19163036346436</HistMin>
        <HistMax>17.81736373901367</HistMax>
        <BucketCount>256</BucketCount>
        <IncludeOutOfRange>1</IncludeOutOfRange>
        <Approximate>0</Approximate>
        <HistCounts>1|0|1|1|0|0|1|0|1|0|1|0|0|0|0|1|1|0|1|2|3|2|1|0|0|1|0|1|1|2|2|3|1|2|2|8|7|2|1|5|1|0|7|3|10|6|12|14|11|13|5|20|23|20|19|25|48|37|46|45|59|90|115|113|132|157|183|274|318|257|304|330|355|347|398|538|545|660|652|701|665|811|838|992|1164|1258|1236|1307|1379|1208|1166|1194|1362|1470|1627|1626|1534|1678|1701|1617|1729|1771|1894|2026|1988|2165|2297|2553|2568|2498|2776|2684|2862|3135|3312|3472|3646|3877|3770|3960|4000|4152|4301|4094|4247|4393|4565|4868|5445|5208|4570|4051|3614|3446|3172|3030|2924|2807|2765|2700|2684|2521|2445|2334|2197|2253|2116|1896|1892|1950|1849|1795|1623|1599|1530|1439|1322|1372|1363|1287|1202|1215|1154|1044|906|987|915|914|872|841|778|748|784|642|685|655|654|628|571|552|618|542|479|459|472|453|476|416|421|417|405|347|350|352|329|305|286|264|287|230|250|217|246|227|218|209|177|216|193|177|134|131|129|127|151|138|126|116|123|114|87|110|69|61|70|63|51|45|51|38|35|24|30|26|24|14|32|20|14|25|16|18|15|15|15|20|10|5|4|1|4|1|1|3|2|2</HistCounts>
      </HistItem>
    </Histograms>
  </PAMRasterBand>
</PAMDataset>
