# Supplementary material for: Applying Bayesian Belief Networks to Assess Alpine Grassland Degradation Risks: A Case Study in Northwest Sichuan, China
Source: Front Plant Sci. 2021 Nov 4;12:773759. doi: 10.3389/fpls.2021.773759 (PMC8600186; doi:10.3389/fpls.2021.773759)
Supplement: Supplementary file 1 [file Data_Sheet_1.ZIP › data/data/Ts_pro_clip.tif.aux.xml]

<PAMDataset>
  <PAMRasterBand band="1">
    <Histograms>
      <HistItem>
        <HistMin>-0.2028721968332926</HistMin>
        <HistMax>0.07205057144165035</HistMax>
        <BucketCount>256</BucketCount>
        <IncludeOutOfRange>1</IncludeOutOfRange>
        <Approximate>0</Approximate>
        <HistCounts>1|0|0|0|0|0|0|0|2|0|2|1|2|2|1|1|1|1|2|2|5|6|10|15|27|24|37|47|48|43|57|54|48|32|55|87|66|53|64|68|79|87|88|86|88|100|129|122|151|130|125|129|157|138|168|164|187|175|161|209|209|224|259|210|240|223|237|220|237|246|226|260|311|304|313|308|329|402|366|371|423|421|439|433|464|513|442|516|480|427|525|572|566|571|533|567|550|551|548|590|592|644|604|621|623|615|695|711|670|697|751|753|724|763|847|848|903|906|938|927|1012|1257|1173|1171|1177|1225|1266|1328|1308|1481|1440|1525|1490|1499|1455|1665|1655|1744|1843|1811|1908|1912|1909|1857|1903|1969|2078|2185|2178|2240|2268|2247|2230|2139|1973|2083|2043|2032|2018|2235|2151|2350|2283|2465|2368|2419|2414|2461|2445|2409|2373|2313|2351|2264|2405|2235|2201|2109|2191|2076|2053|1936|1838|1886|1801|1725|1733|1733|1885|1779|1708|1734|1655|1624|1740|1721|1758|1914|1863|2011|2060|2090|2209|2170|2116|2163|2352|2311|2241|2193|2115|1808|1758|1707|1700|1613|1765|1491|1287|1033|982|709|537|490|440|434|427|377|370|320|317|292|292|292|245|215|158|157|157|128|124|102|96|84|81|80|63|47|51|41|30|19|15|11|5|1</HistCounts>
      </HistItem>
    </Histograms>
  </PAMRasterBand>
</PAMDataset>
